# Supplementary material for: Machine Learning Methods for Automatic Segmentation of Images of Field- and Glasshouse-Based Plants for High-Throughput Phenotyping
Source: Plants (Basel). 2023 May 19;12(10):2035. doi: 10.3390/plants12102035 (PMC10224253; doi:10.3390/plants12102035)
Supplement: Supplementary file 1 [file plants-12-02035-s001.zip]

Archive with 1 entries (1 files):
- plants-2329973-supplementary.pdf
